# Supplementary material for: Optimization of Porphyran Extraction from Pyropia yezoensis by Response Surface Methodology and Its Lipid-Lowering Effects
Source: Mar Drugs. 2021 Jan 23;19(2):53. doi: 10.3390/md19020053 (PMC7911723; doi:10.3390/md19020053)
Supplement: Supplementary file 1 [file marinedrugs-19-00053-s001.zip]

Archive with 4 entries (2 files):
- marinedrugs-1045296-supplementary/
- marinedrugs-1045296-supplementary/Supplementary file/
- marinedrugs-1045296-supplementary/Supplementary file/Supplementary Figure 1-3.docx
- marinedrugs-1045296-supplementary/Supplementary file/Supplementary Table1 .xlsx
