# Supplementary material for: Optimization of Porphyran Extraction from Pyropia yezoensis by Response Surface Methodology and Its Lipid-Lowering Effects
Source: Mar Drugs. 2021 Jan 23;19(2):53. doi: 10.3390/md19020053 (PMC7911723; doi:10.3390/md19020053)
Supplement: Supplementary file 1 [file marinedrugs-19-00053-s001.zip › marinedrugs-1045296-supplementary/Supplementary file/Supplementary Table1 .xlsx]

## Sheet: Sheet1
	Supplement Table 1. Primer sequences for qPCR
Organism	Gene name	Primer sequence (5’ to 3’)
Homo sapiens	Acetyl-CoA carboxylase alpha (ACC)	CTGCCTCTGATGGTCTTTGC
		CGGTCAGCATACATCTCCAT
	Fatty acid synthase (FAS)	GGACAGAGCAACTACGGCTT
		GTGTCGTTGGTGCTCATCGT
	Sterol regulatory element binding transcription factor 1 (SREBP1)	GTGCTCTGCGAGTGGATG
		CAGGTTGGTGGCAGTGAG
	Carnitine palmitoyltransferase 1 (CPT1)	GTTACGACAGGTGGTTTGAC
		CGTTTGCCAGAAGATTTGCG
	Peroxisome proliferator activated receptor alpha (PPARɑ)	CATCCCAGGCTTCGCAAACT
		TCCATACGCTACCAGCATCC
	β-actin	TGGATCAGCAAGCAGGAGTA
		TCGGCCACATTGTGAACTTT
Drosophila melangaster	Acyl-Coenzyme A oxidase at 57D distal (Acox57D-d)	CCACGAGATACTCGGCAGTG
		CCGTAGCGATCTCAGGGAAG
	Fatty acid binding protein (FABP)	TGTAGACGCGCACGCACTTA
		AGCATCATCACCCTGGATGG
	Phosphocholine cytidylyltransferase 1(CCT1)	ATGAACGGCTTCGAGCGATA
		AGAGTCCATGGCGCATTCTG
	Sterol regulatory element binding protein (SREBP)	GGCAGTTTGTCGCCTGATG
		CAGACTCCTGTCCAAGAGCTGTT
	Fatty acid synthase (FAS)	CAACAAGCCGAACCCAGATCTT
		CAAAGGAGTTCAGGCCGATGAT
	RpL32	FGACAGTATCTGATGCCCAACA
		CTTCTTGGAGGAGACGCCGT
